# Supplementary material for: In Vitro Antimicrobial Activity of Thymus vulgaris, Origanum vulgare, Satureja montana and Their Mixture against Clinical Isolates Responsible for Canine Otitis Externa
Source: Vet Sci. 2023 Jan 1;10(1):30. doi: 10.3390/vetsci10010030 (PMC9864906; doi:10.3390/vetsci10010030)
Supplement: Supplementary file 1 [file vetsci-10-00030-s001.zip]

Archive with 1 entries (1 files):
- vetsci-2082146-supplementary.pdf
